# Supplementary material for: Operating CRISPR/Cas12a in a complex nucleic acid sequence background
Source: Nucleic Acids Res. 2026 Apr 30;54(8):gkag390. doi: 10.1093/nar/gkag390 (PMC13129545; doi:10.1093/nar/gkag390)
Supplement: gkag390_Supplemental_Files [file gkag390_supplemental_files.zip]

Archive with 2 entries (2 files):
- Hellmer_NAR_SI.pdf
- qPCR-report.pdf
